# Supplementary material for: The overexpression and clinical significance of TBX15 in human gliomas
Source: Sci Rep. 2023 Jun 16;13:9771. doi: 10.1038/s41598-023-36410-y (PMC10276039; doi:10.1038/s41598-023-36410-y)
Supplement: Supplementary file 2 — Supplementary Information 2. [file 41598_2023_36410_MOESM2_ESM.xlsx]

## Sheet: Sheet1
id	correlation_pearson	pvalue_pearson	padj_pearson	correlation_spearman	pvalue_spearman	padj_spearman	gene_name	gene_type
ENSG00000092607.15	1	0	0	1	0	0	TBX15	protein_coding
ENSG00000128710.6	0.509457	1.50955e-12	2.94913e-08	0.501842	0	0	HOXD10	protein_coding
ENSG00000128713.14	0.509068	1.57958e-12	2.94913e-08	0.497398	6.00604e-12	8.41011e-08	HOXD11	protein_coding
ENSG00000128714.6	0.484432	2.49948e-11	3.49996e-07	0.490187	1.0323e-11	1.15641e-07	HOXD13	protein_coding
ENSG00000019549.13	0.476405	5.86646e-11	6.57173e-07	0.479675	5.16996e-11	4.82624e-07	SNAI2	protein_coding
ENSG00000087303.18	0.472537	8.78064e-11	7.11589e-07	0.43467	5.09687e-09	1.24122e-05	NID2	protein_coding
ENSG00000213694.6	0.472414	8.89311e-11	7.11589e-07	0.498595	0	0	S1PR3	protein_coding
ENSG00000112769.20	0.470054	1.13459e-10	7.94367e-07	0.464462	2.95332e-10	2.17513e-06	LAMA4	protein_coding
ENSG00000151468.11	0.467062	1.5408e-10	9.58909e-07	0.429956	7.72304e-09	1.68399e-05	CCDC3	protein_coding
ENSG00000122691.13	0.46379	2.14597e-10	1.20198e-06	0.460435	4.47331e-10	2.68861e-06	TWIST1	protein_coding
ENSG00000152049.6	0.461389	2.73061e-10	1.3904e-06	0.445266	1.94491e-09	6.05202e-06	KCNE4	protein_coding
ENSG00000091136.15	0.459542	3.28237e-10	1.53207e-06	0.458791	5.28016e-10	2.68861e-06	LAMB1	protein_coding
ENSG00000122786.20	0.452639	6.46795e-10	2.78674e-06	0.453988	8.48636e-10	3.96108e-06	CALD1	protein_coding
ENSG00000163171.8	0.448141	9.9809e-10	3.99314e-06	0.423231	9.87234e-09	1.87801e-05	CDC42EP3	protein_coding
ENSG00000115414.21	0.444992	1.3473e-09	5.03091e-06	0.459617	4.85936e-10	2.68861e-06	FN1	protein_coding
ENSG00000130508.11	0.444279	1.44138e-09	5.04583e-06	0.429506	8.03253e-09	1.68399e-05	PXDN	protein_coding
ENSG00000142173.16	0.442785	1.65954e-09	5.46781e-06	0.448367	1.45446e-09	5.36618e-06	COL6A2	protein_coding
ENSG00000174807.4	0.441282	1.91117e-09	5.67045e-06	0.447959	1.5115e-09	5.36618e-06	CD248	protein_coding
ENSG00000180806.5	0.441213	1.92353e-09	5.67045e-06	0.425439	8.11764e-09	1.68399e-05	HOXC9	protein_coding
ENSG00000011105.14	0.438758	2.41837e-09	6.77277e-06	0.422423	1.47856e-08	2.50956e-05	TSPAN9	protein_coding
ENSG00000128709.13	0.436327	3.02855e-09	8.07773e-06	0.41748	2.24343e-08	3.39613e-05	HOXD9	protein_coding
ENSG00000157570.12	0.43548	3.27416e-09	8.33586e-06	0.413085	3.23175e-08	4.11394e-05	TSPAN18	protein_coding
ENSG00000185585.20	0.43498	3.42795e-09	8.34796e-06	0.44594	1.82656e-09	6.01807e-06	OLFML2A	protein_coding
ENSG00000159167.12	0.433955	3.76551e-09	8.78791e-06	0.413495	3.12421e-08	4.11394e-05	STC1	protein_coding
ENSG00000155090.15	0.431369	4.76541e-09	1.0266e-05	0.43282	6.00498e-09	1.40144e-05	KLF10	protein_coding
ENSG00000180818.5	0.430645	5.08842e-09	1.05558e-05	0.424191	1.27154e-08	2.22562e-05	HOXC10	protein_coding
ENSG00000213626.13	0.429668	5.55767e-09	1.11175e-05	0.390903	1.88714e-07	0.000161001	LBH	protein_coding
ENSG00000182463.16	0.426938	7.10196e-09	1.35309e-05	0.386885	2.56395e-07	0.00019945	TSHZ2	protein_coding
ENSG00000110841.14	0.426711	7.24726e-09	1.35309e-05	0.391865	1.75258e-07	0.000155815	PPFIBP1	protein_coding
ENSG00000164330.17	0.425144	8.33346e-09	1.5057e-05	0.414069	2.97942e-08	4.07025e-05	EBF1	protein_coding
ENSG00000183853.18	0.422761	1.02912e-08	1.80131e-05	0.425777	1.10968e-08	2.00498e-05	KIRREL1	protein_coding
ENSG00000101825.8	0.421706	1.12927e-08	1.91672e-05	0.448546	9.60137e-10	4.13679e-06	MXRA5	protein_coding
ENSG00000159674.12	0.420938	1.20802e-08	1.93898e-05	0.386704	2.59946e-07	0.00019945	SPON2	protein_coding
ENSG00000136026.14	0.420904	1.21162e-08	1.93898e-05	0.41267	3.3442e-08	4.16249e-05	CKAP4	protein_coding
ENSG00000162458.13	0.419043	1.4256e-08	2.21803e-05	0.44781	1.53289e-09	5.36618e-06	FBLIM1	protein_coding
ENSG00000184838.15	0.418668	1.47287e-08	2.22964e-05	0.393189	1.23608e-07	0.000119369	PRR16	protein_coding
ENSG00000168386.18	0.417178	1.67633e-08	2.47086e-05	0.408873	4.56234e-08	5.32377e-05	FILIP1L	protein_coding
ENSG00000120075.5	0.414428	2.12471e-08	3.05146e-05	0.460095	3.10672e-10	2.17513e-06	HOXB5	protein_coding
ENSG00000106333.13	0.413308	2.33874e-08	3.27488e-05	0.426916	1.00588e-08	1.87801e-05	PCOLCE	protein_coding
ENSG00000163909.8	0.411281	2.77979e-08	3.79753e-05	0.39814	1.07576e-07	0.000107597	HEYL	protein_coding
ENSG00000128641.19	0.410604	2.94423e-08	3.86288e-05	0.415196	2.71395e-08	3.80028e-05	MYO1B	protein_coding
ENSG00000138080.14	0.410296	3.02214e-08	3.86288e-05	0.382507	3.56486e-07	0.000247678	EMILIN1	protein_coding
ENSG00000135862.6	0.410247	3.03452e-08	3.86288e-05	0.403297	7.15064e-08	7.85322e-05	LAMC1	protein_coding
ENSG00000163430.12	0.408948	3.38653e-08	4.21518e-05	0.366981	1.10636e-06	0.000516401	FSTL1	protein_coding
ENSG00000110906.13	0.406635	4.11279e-08	4.95019e-05	0.413284	3.17917e-08	4.11394e-05	KCTD10	protein_coding
ENSG00000177374.13	0.40646	4.17319e-08	4.95019e-05	0.384034	3.17952e-07	0.000231433	HIC1	protein_coding
ENSG00000197702.14	0.406264	4.24219e-08	4.95019e-05	0.395604	1.31184e-07	0.000124538	PARVA	protein_coding
ENSG00000178860.8	0.402906	5.60807e-08	6.41048e-05	0.372851	5.96661e-07	0.000341453	MSC	protein_coding
ENSG00000198542.14	0.40262	5.74202e-08	6.43233e-05	0.417044	1.6958e-08	2.71381e-05	ITGBL1	protein_coding
ENSG00000142156.15	0.40166	6.21462e-08	6.82524e-05	0.421468	1.60344e-08	2.64148e-05	COL6A1	protein_coding
ENSG00000161638.11	0.401357	6.37179e-08	6.86327e-05	0.415641	2.61544e-08	3.75625e-05	ITGA5	protein_coding
ENSG00000142871.18	0.400833	6.65174e-08	7.02964e-05	0.393267	1.57282e-07	0.000142089	CCN1	protein_coding
ENSG00000104415.14	0.400456	6.86085e-08	7.11636e-05	0.409368	4.3823e-08	5.22249e-05	CCN4	protein_coding
ENSG00000138136.6	0.399044	7.70103e-08	7.79319e-05	0.437204	2.79292e-09	8.23339e-06	LBX1	protein_coding
ENSG00000123388.4	0.3989	7.79166e-08	7.79319e-05	0.387588	1.92741e-07	0.000161128	HOXC11	protein_coding
ENSG00000160013.9	0.395279	1.04509e-07	0.000102695	0.339595	7.14265e-06	0.00183517	PTGIR	protein_coding
ENSG00000142798.20	0.393406	1.21481e-07	0.000117315	0.377552	5.14818e-07	0.000310059	HSPG2	protein_coding
ENSG00000172059.11	0.391697	1.39254e-07	0.000126994	0.352295	3.07033e-06	0.00106815	KLF11	protein_coding
ENSG00000137558.9	0.391644	1.39834e-07	0.000126994	0.309082	4.33571e-05	0.00630772	PI15	protein_coding
ENSG00000167460.17	0.391631	1.39984e-07	0.000126994	0.374226	6.56764e-07	0.000360784	TPM4	protein_coding
ENSG00000149257.16	0.391423	1.42316e-07	0.000126994	0.375523	5.97425e-07	0.000341453	SERPINH1	protein_coding
ENSG00000175426.11	0.391377	1.4284e-07	0.000126994	0.393451	1.55059e-07	0.000142089	PCSK1	protein_coding
ENSG00000198353.8	0.389593	1.6456e-07	0.000144018	0.340334	6.80698e-06	0.00177333	HOXC4	protein_coding
ENSG00000138356.14	0.389051	1.71757e-07	0.000148004	0.404547	6.46971e-08	7.3954e-05	AOX1	protein_coding
ENSG00000006638.13	0.388719	1.76323e-07	0.000149637	0.387789	1.89714e-07	0.000161001	TBXA2R	protein_coding
ENSG00000172986.13	0.388049	1.85878e-07	0.000155391	0.362302	1.5396e-06	0.000668486	GXYLT2	protein_coding
ENSG00000099953.10	0.386827	2.04595e-07	0.000168388	0.335811	9.12412e-06	0.00216147	MMP11	protein_coding
ENSG00000111981.5	0.386651	2.07437e-07	0.000168388	0.416896	2.35569e-08	3.47222e-05	ULBP1	protein_coding
ENSG00000151617.17	0.38503	2.35439e-07	0.000188388	0.374086	6.63455e-07	0.000360784	EDNRA	protein_coding
ENSG00000130635.16	0.382974	2.76196e-07	0.000215458	0.358607	1.99165e-06	0.000814263	COL5A1	protein_coding
ENSG00000124212.6	0.382938	2.76963e-07	0.000215458	0.367461	1.06919e-06	0.000507513	PTGIS	protein_coding
ENSG00000143333.7	0.382691	2.82315e-07	0.00021623	0.400127	9.19876e-08	9.46804e-05	RGS16	protein_coding
ENSG00000166825.15	0.382538	2.85676e-07	0.00021623	0.391549	1.79569e-07	0.000157154	ANPEP	protein_coding
ENSG00000168528.12	0.381969	2.9849e-07	0.000222916	0.357307	2.17894e-06	0.000854779	SERINC2	protein_coding
ENSG00000150961.15	0.38166	3.05687e-07	0.000225287	0.369621	9.16132e-07	0.000438577	SEC24D	protein_coding
ENSG00000169908.12	0.381313	3.13956e-07	0.000228354	0.403906	6.8108e-08	7.62959e-05	TM4SF1	protein_coding
ENSG00000221818.9	0.381147	3.18002e-07	0.000228354	0.433646	3.87321e-09	1.08408e-05	EBF2	protein_coding
ENSG00000020181.18	0.380785	3.26983e-07	0.000231831	0.313386	3.66012e-05	0.00579115	ADGRA2	protein_coding
ENSG00000113721.14	0.380226	3.41303e-07	0.00023764	0.38516	2.92115e-07	0.000220168	PDGFRB	protein_coding
ENSG00000144824.21	0.380136	3.43662e-07	0.00023764	0.360425	1.75541e-06	0.000739266	PHLDB2	protein_coding
ENSG00000134013.16	0.379856	3.51124e-07	0.000237646	0.374173	6.59266e-07	0.000360784	LOXL2	protein_coding
ENSG00000164932.13	0.379818	3.52156e-07	0.000237646	0.37304	7.15883e-07	0.000372163	CTHRC1	protein_coding
ENSG00000125810.10	0.379481	3.61334e-07	0.000240937	0.402056	7.89382e-08	8.45003e-05	CD93	protein_coding
ENSG00000164692.18	0.378906	3.77578e-07	0.000248806	0.343267	5.61559e-06	0.00155146	COL1A2	protein_coding
ENSG00000197757.8	0.378695	3.837e-07	0.000249548	0.364005	1.36591e-06	0.00060719	HOXC6	protein_coding
ENSG00000168487.20	0.378447	3.91017e-07	0.000249548	0.327957	1.50201e-05	0.00305924	BMP1	protein_coding
ENSG00000227438.1	0.378412	3.92071e-07	0.000249548	0.359675	1.56473e-06	0.000674172	AP001471.1	lncRNA
ENSG00000178033.6	0.378193	3.98656e-07	0.000250889	0.385038	2.9481e-07	0.000220168	CALHM5	protein_coding
ENSG00000143341.12	0.37787	4.08607e-07	0.000254294	0.330958	1.24345e-05	0.00266845	HMCN1	protein_coding
ENSG00000134954.14	0.377598	4.17123e-07	0.000256742	0.386925	2.55623e-07	0.00019945	ETS1	protein_coding
ENSG00000183963.19	0.377422	4.22732e-07	0.000257366	0.321516	2.23888e-05	0.0040715	SMTN	protein_coding
ENSG00000079150.18	0.376819	4.4255e-07	0.000265221	0.343459	5.54517e-06	0.00155146	FKBP7	protein_coding
ENSG00000165102.15	0.376743	4.45105e-07	0.000265221	0.333333	1.06937e-05	0.0023863	HGSNAT	protein_coding
ENSG00000151388.11	0.37468	5.20136e-07	0.000306667	0.329337	1.37736e-05	0.00283631	ADAMTS12	protein_coding
ENSG00000166148.4	0.374065	5.44746e-07	0.000317831	0.345851	4.73317e-06	0.00139531	AVPR1A	protein_coding
ENSG00000071205.12	0.373883	5.52249e-07	0.000318887	0.353451	2.43121e-06	0.000913924	ARHGAP10	protein_coding
ENSG00000138411.13	0.372249	6.24127e-07	0.000356714	0.367385	8.94716e-07	0.000432017	HECW2	protein_coding
ENSG00000196371.3	0.371081	6.80844e-07	0.00038348	0.315206	2.9907e-05	0.00501533	FUT4	protein_coding
ENSG00000237380.7	0.370905	6.89826e-07	0.00038348	0.339067	6.49896e-06	0.00171758	HOXD-AS2	lncRNA
ENSG00000120708.17	0.370821	6.94172e-07	0.00038348	0.348048	4.0878e-06	0.00125909	TGFBI	protein_coding
ENSG00000162576.17	0.37074	6.98344e-07	0.00038348	0.360186	1.78484e-06	0.000746048	MXRA8	protein_coding
ENSG00000115806.13	0.370025	7.36364e-07	0.000400432	0.38191	3.72731e-07	0.000248536	GORASP2	protein_coding
ENSG00000106868.17	0.369702	7.54181e-07	0.000406177	0.355412	2.48214e-06	0.000920708	SUSD1	protein_coding
ENSG00000039560.14	0.369276	7.78365e-07	0.000415209	0.364238	1.34359e-06	0.000603949	RAI14	protein_coding
ENSG00000099998.18	0.368592	8.18687e-07	0.000429685	0.370993	8.30034e-07	0.000418838	GGT5	protein_coding
ENSG00000115232.14	0.368556	8.20844e-07	0.000429685	0.333949	9.11445e-06	0.00216147	ITGA4	protein_coding
ENSG00000256540.1	0.367878	8.62881e-07	0.000445682	0.35278	2.97088e-06	0.00104655	AC007406.3	lncRNA
ENSG00000250451.5	0.367808	8.67318e-07	0.000445682	0.369338	7.74766e-07	0.000394504	HOXC-AS1	lncRNA
ENSG00000149596.7	0.366881	9.28405e-07	0.000472736	0.378974	4.63554e-07	0.000301909	JPH2	protein_coding
ENSG00000182742.6	0.366737	9.38277e-07	0.000473458	0.379135	3.71035e-07	0.000248536	HOXB4	protein_coding
ENSG00000198018.7	0.365581	1.02107e-06	0.000510635	0.314659	3.39204e-05	0.00547934	ENTPD7	protein_coding
ENSG00000228630.5	0.365096	1.0578e-06	0.000524322	0.379436	3.626e-07	0.000247678	HOTAIR	lncRNA
ENSG00000259091.1	0.364849	1.077e-06	0.000529157	0.315208	2.99028e-05	0.00501533	LINC00517	lncRNA
ENSG00000279369.1	0.364561	1.09982e-06	0.000535671	0.354163	2.31273e-06	0.000884239	AC046185.3	TEC
ENSG00000076706.17	0.363588	1.18035e-06	0.000569936	0.383141	3.39968e-07	0.000244128	MCAM	protein_coding
ENSG00000169855.20	0.363205	1.21358e-06	0.000580972	0.34908	3.81456e-06	0.0012209	ROBO1	protein_coding
ENSG00000176641.11	0.362735	1.25556e-06	0.000591164	0.344456	5.19179e-06	0.00147613	RNF152	protein_coding
ENSG00000116191.17	0.362639	1.26436e-06	0.000591164	0.348267	4.02835e-06	0.00125909	RALGPS2	protein_coding
ENSG00000086717.18	0.362615	1.26653e-06	0.000591164	0.349717	3.65477e-06	0.00119712	PPEF1	protein_coding
ENSG00000129038.16	0.362137	1.31102e-06	0.000603682	0.370655	8.50499e-07	0.000425333	LOXL1	protein_coding
ENSG00000231298.7	0.36208	1.31637e-06	0.000603682	0.376821	4.42485e-07	0.000291577	MANCR	lncRNA
ENSG00000251493.5	0.361871	1.33638e-06	0.000603682	0.320434	2.39204e-05	0.0042669	FOXD1	protein_coding
ENSG00000273179.1	0.361752	1.34791e-06	0.000603682	0.308368	4.52531e-05	0.00648254	AC092535.5	lncRNA
ENSG00000185220.12	0.361708	1.35222e-06	0.000603682	0.30495	5.54504e-05	0.00751133	PGBD2	protein_coding
ENSG00000140563.15	0.36158	1.36476e-06	0.000603682	0.353055	2.49964e-06	0.000921101	MCTP2	protein_coding
ENSG00000137801.11	0.361539	1.3688e-06	0.000603682	0.345734	4.77006e-06	0.00139883	THBS1	protein_coding
ENSG00000083444.17	0.361075	1.41521e-06	0.000619275	0.365797	1.20336e-06	0.00054798	PLOD1	protein_coding
ENSG00000133466.14	0.360839	1.43941e-06	0.000624982	0.347954	4.11373e-06	0.00125909	C1QTNF6	protein_coding
ENSG00000261801.6	0.360718	1.452e-06	0.000625598	0.331959	1.0379e-05	0.00237435	LOXL1-AS1	lncRNA
ENSG00000108950.12	0.359834	1.54705e-06	0.000654466	0.355942	2.39356e-06	0.000905851	FAM20A	protein_coding
ENSG00000269934.3	0.359771	1.55405e-06	0.000654466	0.367853	8.64441e-07	0.000426786	AL353593.1	lncRNA
ENSG00000076770.14	0.359083	1.63237e-06	0.000682318	0.357145	2.20336e-06	0.000857032	MBNL3	protein_coding
ENSG00000117385.16	0.358526	1.69856e-06	0.000700105	0.29614	9.25607e-05	0.0103275	P3H1	protein_coding
ENSG00000273055.1	0.358515	1.69992e-06	0.000700105	0.304082	5.83652e-05	0.00772836	AC005046.1	lncRNA
ENSG00000172936.16	0.357272	1.85705e-06	0.000759235	0.360977	1.68913e-06	0.000722213	MYD88	protein_coding
ENSG00000185624.15	0.357132	1.87552e-06	0.000761229	0.336286	8.84953e-06	0.00216147	P4HB	protein_coding
ENSG00000170961.7	0.357017	1.89093e-06	0.000761962	0.353871	2.75808e-06	0.000996663	HAS2	protein_coding
ENSG00000182492.16	0.356876	1.90992e-06	0.000764119	0.373224	7.0639e-07	0.000372163	BGN	protein_coding
ENSG00000133110.15	0.356748	1.92726e-06	0.000765589	0.356974	2.22957e-06	0.000861244	POSTN	protein_coding
ENSG00000230838.1	0.356639	1.94216e-06	0.000766072	0.325541	1.56842e-05	0.00318292	LINC01614	lncRNA
ENSG00000267013.6	0.356282	1.99187e-06	0.000777765	0.349196	3.26856e-06	0.00111631	LINC01929	lncRNA
ENSG00000162745.10	0.356228	1.99957e-06	0.000777765	0.326493	1.64593e-05	0.00330324	OLFML2B	protein_coding
ENSG00000037965.6	0.356123	2.01446e-06	0.00077815	0.388603	2.2501e-07	0.000182653	HOXC8	protein_coding
ENSG00000115216.14	0.355985	2.03414e-06	0.000778769	0.329439	1.36856e-05	0.00283477	NRBP1	protein_coding
ENSG00000169071.15	0.355918	2.04387e-06	0.000778769	0.314445	3.43574e-05	0.00552986	ROR2	protein_coding
ENSG00000103855.18	0.355663	2.08103e-06	0.00078285	0.341288	6.39515e-06	0.00170571	CD276	protein_coding
ENSG00000181458.10	0.355621	2.08713e-06	0.00078285	0.357829	2.10181e-06	0.000843137	TMEM45A	protein_coding
ENSG00000001617.12	0.355558	2.09651e-06	0.00078285	0.333427	1.06294e-05	0.00238146	SEMA3F	protein_coding
ENSG00000070495.15	0.354258	2.29734e-06	0.00085216	0.346094	4.65712e-06	0.00138016	JMJD6	protein_coding
ENSG00000163359.16	0.354122	2.3195e-06	0.000854719	0.314646	3.39457e-05	0.00547934	COL6A3	protein_coding
ENSG00000108578.15	0.354017	2.33656e-06	0.000855379	0.293956	0.000112221	0.0115757	BLMH	protein_coding
ENSG00000104998.4	0.353568	2.41139e-06	0.000874789	0.330797	1.25622e-05	0.00267537	IL27RA	protein_coding
ENSG00000166598.15	0.353512	2.42081e-06	0.000874789	0.351385	3.26563e-06	0.00111631	HSP90B1	protein_coding
ENSG00000074181.9	0.353294	2.45815e-06	0.000882586	0.33599	9.01967e-06	0.00216147	NOTCH3	protein_coding
ENSG00000143067.5	0.353051	2.50033e-06	0.000892011	0.332134	1.15412e-05	0.0025153	ZNF697	protein_coding
ENSG00000157654.19	0.352776	2.54873e-06	0.000896506	0.360551	1.73997e-06	0.000738314	PALM2AKAP2	protein_coding
ENSG00000235649.2	0.352718	2.55909e-06	0.000896506	0.415689	1.90637e-08	2.96605e-05	MXRA5Y	unprocessed_pseudogene
ENSG00000137831.15	0.352631	2.57478e-06	0.000896506	0.357285	2.18231e-06	0.000854779	UACA	protein_coding
ENSG00000100985.7	0.352619	2.57695e-06	0.000896506	0.350455	3.47737e-06	0.00117332	MMP9	protein_coding
ENSG00000134198.10	0.352394	2.61776e-06	0.000905084	0.347974	4.10825e-06	0.00125909	TSPAN2	protein_coding
ENSG00000197321.15	0.352226	2.64853e-06	0.000910103	0.311896	3.99907e-05	0.0060381	SVIL	protein_coding
ENSG00000075420.13	0.35167	2.75333e-06	0.000940346	0.348551	3.95255e-06	0.00125077	FNDC3B	protein_coding
ENSG00000138792.10	0.350754	2.93425e-06	0.000991141	0.355564	2.45646e-06	0.000917257	ENPEP	protein_coding
ENSG00000141753.7	0.35071	2.94328e-06	0.000991141	0.357687	2.12248e-06	0.000843137	IGFBP4	protein_coding
ENSG00000274849.1	0.350636	2.95848e-06	0.000991141	0.348145	3.51394e-06	0.00117475	AC023043.4	lncRNA
ENSG00000274817.1	0.350566	2.97284e-06	0.000991141	0.375592	4.85587e-07	0.00030767	AC012531.4	misc_RNA
ENSG00000108556.10	0.3504	3.0073e-06	0.000996697	0.371281	6.70789e-07	0.000361265	CHRNE	protein_coding
ENSG00000233101.10	0.350187	3.05206e-06	0.00100558	0.347594	3.64977e-06	0.00119712	HOXB-AS3	lncRNA
ENSG00000164318.18	0.34944	3.21378e-06	0.00104867	0.322485	2.10949e-05	0.00395166	EGFLAM	protein_coding
ENSG00000143196.5	0.349384	3.22639e-06	0.00104867	0.348833	3.35133e-06	0.00113765	DPT	protein_coding
ENSG00000135903.20	0.349254	3.25548e-06	0.00104867	0.310028	4.09608e-05	0.00608556	PAX3	protein_coding
ENSG00000182871.16	0.349244	3.25774e-06	0.00104867	0.340846	6.58302e-06	0.00173109	COL18A1	protein_coding
ENSG00000159202.18	0.34908	3.29486e-06	0.00105456	0.298799	8.54782e-05	0.0098109	UBE2Z	protein_coding
ENSG00000114529.13	0.348915	3.33245e-06	0.00106053	0.407723	3.75434e-08	4.5714e-05	C3orf52	protein_coding
ENSG00000174804.4	0.348749	3.37082e-06	0.00106668	0.297084	9.41803e-05	0.0103885	FZD4	protein_coding
ENSG00000093217.11	0.348469	3.43649e-06	0.00108136	0.33634	7.78842e-06	0.00194749	XYLB	protein_coding
ENSG00000275178.1	0.348387	3.456e-06	0.00108142	0.351291	2.82688e-06	0.00100851	AC018529.1	lncRNA
ENSG00000108511.10	0.348215	3.49711e-06	0.0010882	0.381141	3.18158e-07	0.000231433	HOXB6	protein_coding
ENSG00000134871.19	0.347754	3.60986e-06	0.00111329	0.353744	2.78203e-06	0.000998875	COL4A2	protein_coding
ENSG00000204291.11	0.347723	3.61747e-06	0.00111329	0.313545	3.62555e-05	0.00576124	COL15A1	protein_coding
ENSG00000170689.10	0.347274	3.73068e-06	0.00114185	0.331949	1.03857e-05	0.00237435	HOXB9	protein_coding
ENSG00000108829.10	0.346989	3.80423e-06	0.00115804	0.299712	8.11628e-05	0.00953042	LRRC59	protein_coding
ENSG00000165474.8	0.346901	3.82732e-06	0.00115877	0.352369	3.05483e-06	0.00106815	GJB2	protein_coding
ENSG00000061273.18	0.346609	3.9045e-06	0.0011746	0.330327	1.29408e-05	0.00270458	HDAC7	protein_coding
ENSG00000187498.16	0.346546	3.92154e-06	0.0011746	0.362416	1.52731e-06	0.000668486	COL4A1	protein_coding
ENSG00000227128.5	0.346431	3.95247e-06	0.00117756	0.396727	9.29714e-08	9.46804e-05	LBX1-AS1	lncRNA
ENSG00000182197.12	0.345326	4.26223e-06	0.00126313	0.292549	0.000121352	0.0122249	EXT1	protein_coding
ENSG00000213949.10	0.344847	4.4033e-06	0.00129807	0.349224	3.77779e-06	0.00121913	ITGA1	protein_coding
ENSG00000081923.15	0.344701	4.44722e-06	0.00130415	0.320892	2.32609e-05	0.00420279	ATP8B1	protein_coding
ENSG00000121297.8	0.344552	4.49263e-06	0.00131061	0.33401	9.07827e-06	0.00216147	TSHZ3	protein_coding
ENSG00000122642.11	0.344298	4.57086e-06	0.00132225	0.349187	3.78726e-06	0.00121913	FKBP9	protein_coding
ENSG00000197879.17	0.344269	4.57974e-06	0.00132225	0.333454	1.06109e-05	0.00238146	MYO1C	protein_coding
ENSG00000135341.18	0.344134	4.62185e-06	0.00132756	0.291838	0.000126225	0.0124432	MAP3K7	protein_coding
ENSG00000008256.16	0.343702	4.75937e-06	0.00136009	0.344011	5.3468e-06	0.00150492	CYTH3	protein_coding
ENSG00000161381.14	0.342628	5.11784e-06	0.0014501	0.330476	1.28195e-05	0.00269306	PLXDC1	protein_coding
ENSG00000182934.12	0.342559	5.14169e-06	0.0014501	0.323069	2.03497e-05	0.00386434	SRPRA	protein_coding
ENSG00000237751.2	0.34253	5.15203e-06	0.0014501	0.3431	4.95713e-06	0.00142933	LINC01143	lncRNA
ENSG00000080561.14	0.34241	5.19368e-06	0.00145452	0.304197	6.27648e-05	0.00820739	MID2	protein_coding
ENSG00000131015.5	0.342204	5.26641e-06	0.00146196	0.353354	2.85703e-06	0.00101282	ULBP2	protein_coding
ENSG00000181649.8	0.342187	5.27246e-06	0.00146196	0.364194	1.34783e-06	0.000603949	PHLDA2	protein_coding
ENSG00000178726.7	0.342085	5.30876e-06	0.00146477	0.345167	4.95295e-06	0.00142933	THBD	protein_coding
ENSG00000279447.1	0.341836	5.39871e-06	0.00148229	0.393848	1.17248e-07	0.000115214	AL118508.3	TEC
ENSG00000172716.16	0.341364	5.57284e-06	0.00152263	0.325874	1.71062e-05	0.00338563	SLFN11	protein_coding
ENSG00000198682.13	0.341132	5.66009e-06	0.00153897	0.295438	0.000103304	0.0110213	PAPSS2	protein_coding
ENSG00000172789.3	0.341034	5.6977e-06	0.00154171	0.345527	4.20412e-06	0.00127977	HOXC5	protein_coding
ENSG00000168268.11	0.340806	5.78549e-06	0.00155538	0.298252	8.81673e-05	0.0099717	NT5DC2	protein_coding
ENSG00000163623.9	0.340691	5.83041e-06	0.00155538	0.377952	4.99865e-07	0.00030767	NKX6-1	protein_coding
ENSG00000124831.19	0.340688	5.83153e-06	0.00155538	0.329404	1.37156e-05	0.00283477	LRRFIP1	protein_coding
ENSG00000119630.14	0.340519	5.89772e-06	0.00155746	0.376799	5.44128e-07	0.000324225	PGF	protein_coding
ENSG00000095139.14	0.340474	5.91575e-06	0.00155746	0.319072	2.5991e-05	0.00456515	ARCN1	protein_coding
ENSG00000143387.14	0.340456	5.92274e-06	0.00155746	0.322876	2.05942e-05	0.00388385	CTSK	protein_coding
ENSG00000184584.13	0.340118	6.0584e-06	0.00158569	0.320541	2.37647e-05	0.00425267	STING1	protein_coding
ENSG00000088882.8	0.339821	6.18004e-06	0.00161	0.288115	0.000145537	0.0136773	CPXM1	protein_coding
ENSG00000260997.1	0.339746	6.21121e-06	0.00161063	0.390897	1.48399e-07	0.000138533	AC004847.1	lncRNA
ENSG00000204262.14	0.339634	6.25772e-06	0.00161521	0.301489	7.33361e-05	0.00899465	COL5A2	protein_coding
ENSG00000124783.14	0.339378	6.36577e-06	0.00163556	0.341848	6.16496e-06	0.00165218	SSR1	protein_coding
ENSG00000154096.14	0.339211	6.43704e-06	0.00164633	0.333139	1.08267e-05	0.0024064	THY1	protein_coding
ENSG00000027644.5	0.339014	6.52186e-06	0.00166044	0.322231	1.93356e-05	0.00372167	INSRR	protein_coding
ENSG00000196588.20	0.338923	6.56156e-06	0.00166298	0.325282	1.77469e-05	0.0034756	MRTFA	protein_coding
ENSG00000212747.5	0.338285	6.84629e-06	0.00172733	0.319014	2.60815e-05	0.00456515	RTL8B	protein_coding
ENSG00000266256.3	0.337951	6.99998e-06	0.00174481	0.375256	4.9807e-07	0.00030767	LINC00683	lncRNA
ENSG00000117122.14	0.337932	7.00902e-06	0.00174481	0.330807	1.11852e-05	0.00245685	MFAP2	protein_coding
ENSG00000186340.16	0.337673	7.13069e-06	0.00176424	0.330986	1.2413e-05	0.00266845	THBS2	protein_coding
ENSG00000111799.21	0.337516	7.20515e-06	0.00177003	0.29286	0.000119277	0.012147	COL12A1	protein_coding
ENSG00000131019.11	0.337137	7.38827e-06	0.00180556	0.334021	1.02336e-05	0.00235883	ULBP3	protein_coding
ENSG00000115677.17	0.337084	7.41422e-06	0.00180556	0.296378	9.79979e-05	0.0107206	HDLBP	protein_coding
ENSG00000142552.8	0.33695	7.48046e-06	0.0018138	0.2933	0.000116397	0.0119236	RCN3	protein_coding
ENSG00000119777.20	0.336705	7.60278e-06	0.00183551	0.312543	3.84847e-05	0.00596566	TMEM214	protein_coding
ENSG00000153976.3	0.336432	7.74123e-06	0.00185297	0.386028	2.17807e-07	0.000179406	HS3ST3A1	protein_coding
ENSG00000131873.7	0.335601	8.17719e-06	0.00194899	0.317021	2.94297e-05	0.00498375	CHSY1	protein_coding
ENSG00000144724.20	0.33543	8.26988e-06	0.00196273	0.311267	4.15094e-05	0.00613453	PTPRG	protein_coding
ENSG00000205502.4	0.335336	8.3211e-06	0.00196655	0.342218	6.01687e-06	0.00162025	C2CD4B	protein_coding
ENSG00000279881.1	0.335102	8.4505e-06	0.00198811	0.398583	7.99578e-08	8.45003e-05	AC041040.1	TEC
ENSG00000140682.19	0.334996	8.50946e-06	0.00198811	0.330473	1.28215e-05	0.00269306	TGFB1I1	protein_coding
ENSG00000160588.10	0.334979	8.5188e-06	0.00198811	0.343434	4.84647e-06	0.00141383	MPZL3	protein_coding
ENSG00000049239.13	0.334791	8.62484e-06	0.00200451	0.312754	3.8004e-05	0.00594341	H6PD	protein_coding
ENSG00000185112.6	0.334558	8.75792e-06	0.00202012	0.320275	2.4154e-05	0.00429488	FAM43A	protein_coding
ENSG00000184009.12	0.334547	8.76415e-06	0.00202012	0.343247	5.62296e-06	0.00155146	ACTG1	protein_coding
ENSG00000176678.6	0.333833	9.18408e-06	0.00210824	0.321344	2.26254e-05	0.00410121	FOXL1	protein_coding
ENSG00000170577.8	0.333597	9.32731e-06	0.00212875	0.348106	3.52355e-06	0.00117475	SIX2	protein_coding
ENSG00000118523.6	0.333561	9.34948e-06	0.00212875	0.342927	5.74299e-06	0.00156913	CCN2	protein_coding
ENSG00000225007.1	0.33333	9.49179e-06	0.00214987	0.321242	2.05728e-05	0.00388385	AC000067.1	lncRNA
ENSG00000143147.14	0.333286	9.51898e-06	0.00214987	0.305636	5.77449e-05	0.00766433	GPR161	protein_coding
ENSG00000112297.18	0.332805	9.82243e-06	0.00220949	0.338315	7.76225e-06	0.00194749	CRYBG1	protein_coding
ENSG00000115539.14	0.332595	9.95793e-06	0.00223101	0.335841	9.10663e-06	0.00216147	PDCL3	protein_coding
ENSG00000100034.14	0.331916	1.04082e-05	0.00231338	0.292656	0.000120634	0.0122185	PPM1F	protein_coding
ENSG00000240086.7	0.331314	1.08235e-05	0.00239619	0.189565	0.0135687	0.195504	AC092969.1	lncRNA
ENSG00000237693.4	0.331244	1.08729e-05	0.00239737	0.269496	0.000395259	0.0256053	IRGM	protein_coding
ENSG00000090924.15	0.331159	1.09329e-05	0.00239737	0.295517	0.000102845	0.0110142	PLEKHG2	protein_coding
ENSG00000154734.16	0.331124	1.09573e-05	0.00239737	0.312714	3.8094e-05	0.00594341	ADAMTS1	protein_coding
ENSG00000226186.1	0.331026	1.10275e-05	0.0023995	0.304411	5.72432e-05	0.00763392	ELOCP21	processed_pseudogene
ENSG00000171067.11	0.330941	1.1088e-05	0.0023995	0.342529	5.89526e-06	0.0015959	C11orf24	protein_coding
ENSG00000004897.12	0.330886	1.11281e-05	0.0023995	0.298732	8.5804e-05	0.00982816	CDC27	protein_coding
ENSG00000196932.12	0.330872	1.11383e-05	0.0023995	0.333452	9.41606e-06	0.00220671	TMEM26	protein_coding
ENSG00000065802.12	0.330659	1.12931e-05	0.00242352	0.298649	8.01292e-05	0.00943626	ASB1	protein_coding
ENSG00000108821.14	0.330551	1.13722e-05	0.00242523	0.272684	0.000351359	0.0238256	COL1A1	protein_coding
ENSG00000163710.9	0.330095	1.17123e-05	0.00248491	0.33461	9.85502e-06	0.00229041	PCOLCE2	protein_coding
ENSG00000164244.21	0.329949	1.18231e-05	0.00249895	0.305671	5.31344e-05	0.0072944	PRRC1	protein_coding
ENSG00000272142.4	0.329801	1.19371e-05	0.00251357	0.282385	0.000211063	0.0175398	LYRM4-AS1	lncRNA
ENSG00000150093.20	0.329659	1.2047e-05	0.00252721	0.306524	5.48405e-05	0.00745551	ITGB1	protein_coding
ENSG00000168234.13	0.329374	1.22701e-05	0.00256441	0.355059	2.54291e-06	0.000930921	TTC39C	protein_coding
ENSG00000108854.16	0.329118	1.24742e-05	0.00259736	0.297076	9.42199e-05	0.0103885	SMURF2	protein_coding
ENSG00000107438.9	0.328995	1.25738e-05	0.00260842	0.359763	1.8381e-06	0.000762621	PDLIM1	protein_coding
ENSG00000143384.14	0.328898	1.26524e-05	0.00261503	0.33067	1.26633e-05	0.00268669	MCL1	protein_coding
ENSG00000159263.16	0.328499	1.29812e-05	0.00267312	0.317781	2.8107e-05	0.004844	SIM2	protein_coding
ENSG00000130300.9	0.328345	1.311e-05	0.00268976	0.330894	1.24854e-05	0.00266916	PLVAP	protein_coding
ENSG00000250742.4	0.32815	1.32754e-05	0.00271376	0.314999	3.32351e-05	0.00541143	LINC02381	lncRNA
ENSG00000119314.16	0.327803	1.35739e-05	0.00276249	0.311138	4.18282e-05	0.00616537	PTBP3	protein_coding
ENSG00000123364.5	0.327759	1.36125e-05	0.00276249	0.355389	2.12165e-06	0.000843137	HOXC13	protein_coding
ENSG00000115461.5	0.327592	1.37595e-05	0.00278226	0.302934	6.75042e-05	0.00855425	IGFBP5	protein_coding
ENSG00000287281.1	0.327357	1.39674e-05	0.00281413	0.372537	7.42423e-07	0.000381504	AC012101.2	lncRNA
ENSG00000203727.4	0.327252	1.40619e-05	0.00282301	0.294284	0.000110186	0.0114502	SAMD5	protein_coding
ENSG00000130158.14	0.326858	1.44205e-05	0.00288005	0.334143	8.99949e-06	0.00216147	DOCK6	protein_coding
ENSG00000230390.1	0.32678	1.44925e-05	0.00288005	0.29064	0.000126407	0.0124432	LINC01048	lncRNA
ENSG00000121210.16	0.326772	1.45003e-05	0.00288005	0.306927	5.35684e-05	0.00731809	TMEM131L	protein_coding
ENSG00000143815.15	0.326539	1.47176e-05	0.00291288	0.297511	9.19366e-05	0.0102989	LBR	protein_coding
ENSG00000198467.16	0.326406	1.48432e-05	0.00292741	0.310362	4.379e-05	0.00632145	TPM2	protein_coding
ENSG00000173917.10	0.326305	1.4939e-05	0.00293595	0.316658	3.00813e-05	0.00502951	HOXB2	protein_coding
ENSG00000245812.3	0.326096	1.51389e-05	0.00296484	0.257472	0.000726285	0.0371167	LINC02202	lncRNA
ENSG00000085491.17	0.325931	1.5299e-05	0.0029761	0.307749	5.1055e-05	0.00709588	SLC25A24	protein_coding
ENSG00000150457.9	0.325927	1.53027e-05	0.0029761	0.308789	4.80393e-05	0.00679874	LATS2	protein_coding
ENSG00000128591.16	0.325635	1.55905e-05	0.00302158	0.354833	2.5826e-06	0.000939312	FLNC	protein_coding
ENSG00000177096.9	0.325497	1.57274e-05	0.00303761	0.288914	0.000148256	0.01384	PHETA2	protein_coding
ENSG00000151458.12	0.325421	1.5804e-05	0.00304192	0.317953	2.78166e-05	0.00482364	ANKRD50	protein_coding
ENSG00000254332.1	0.325179	1.60488e-05	0.00306795	0.31352	3.63093e-05	0.00576124	AF201337.1	processed_pseudogene
ENSG00000174749.6	0.32478	1.64601e-05	0.00313149	0.268292	0.000420615	0.0266866	FAM241A	protein_coding
ENSG00000136378.15	0.324674	1.65717e-05	0.00313149	0.300087	7.94473e-05	0.00938803	ADAMTS7	protein_coding
ENSG00000100234.12	0.324645	1.66023e-05	0.00313149	0.31904	2.3604e-05	0.00424884	TIMP3	protein_coding
ENSG00000156599.11	0.3246	1.66496e-05	0.00313149	0.264572	0.000530729	0.0306259	ZDHHC5	protein_coding
ENSG00000163527.10	0.324589	1.66607e-05	0.00313149	0.356392	2.32067e-06	0.000884239	STT3B	protein_coding
ENSG00000285205.2	0.324312	1.69556e-05	0.00316044	0.355763	2.06631e-06	0.000838669	AL121612.2	lncRNA
ENSG00000038427.16	0.324266	1.70055e-05	0.00316044	0.321112	2.07415e-05	0.00389851	VCAN	protein_coding
ENSG00000168542.16	0.32426	1.70115e-05	0.00316044	0.276839	0.000283089	0.0209449	COL3A1	protein_coding
ENSG00000231231.5	0.324181	1.70969e-05	0.00316044	0.296962	8.83034e-05	0.0099717	LINC01423	lncRNA
ENSG00000170178.7	0.324011	1.72817e-05	0.00317894	0.373615	5.6347e-07	0.000332216	HOXD12	protein_coding
ENSG00000139372.15	0.323961	1.7337e-05	0.00317894	0.267612	0.000455374	0.0280903	TDG	protein_coding
ENSG00000230630.5	0.323891	1.74136e-05	0.00317894	0.326779	1.61685e-05	0.00325759	DNM3OS	lncRNA
ENSG00000198380.13	0.323882	1.7424e-05	0.00317894	0.29103	0.000131986	0.0128792	GFPT1	protein_coding
ENSG00000133121.21	0.323558	1.77843e-05	0.00323414	0.291281	0.00013017	0.0127687	STARD13	protein_coding
ENSG00000164619.10	0.323445	1.79114e-05	0.0032453	0.348414	3.98895e-06	0.0012552	BMPER	protein_coding
ENSG00000136643.12	0.323395	1.79681e-05	0.0032453	0.299485	8.22134e-05	0.00959344	RPS6KC1	protein_coding
